# Supplementary material for: Fast convergence of learning requires plasticity between inferior olive and deep cerebellar nuclei in a manipulation task: a closed-loop robotic simulation
Source: Front Comput Neurosci. 2014 Aug 15;8:97. doi: 10.3389/fncom.2014.00097 (PMC4133770; doi:10.3389/fncom.2014.00097)
Supplement: Supplementary file 1 [file Presentation1.ZIP]

Archive with 4 entries (4 files):
- 99592_Luque_Movie_1.MP4
- 99592_Luque_Movie_2.MP4
- 99592_Luque_Movie_3.MP4
- Movie legends.pdf.docx
